# Supplementary material for: Isotopic evidence of increased societal diversification in Pre-Columbian Panama
Source: PLoS One. 2025 Nov 6;20(11):e0335678. doi: 10.1371/journal.pone.0335678 (PMC12591407; doi:10.1371/journal.pone.0335678)
Supplement: S1 Table — For a more detailed review of these temporal periods, see [31] and [89]. (XLSX) [file pone.0335678.s007.xlsx]

## Sheet: S1T Chronology
S1 Table. Ceramic chronology of central Panama used in this study. For a more detailed review of these temporal periods, see [31] and [89].
Period	Ceramic Style	Dates
Middle Ceramic Period	La Mula	200 BCE - 250 CE
	Tonosí	250 - 500 CE
	Cubitá	500 - 700 CE
Late Ceramic Period	Conte	700 - 1000 CE
	Macaracas	1000 - 1150 CE
	Parita	1150 - 1400 CE
