# Supplementary material for: Isotopic evidence of increased societal diversification in Pre-Columbian Panama
Source: PLoS One. 2025 Nov 6;20(11):e0335678. doi: 10.1371/journal.pone.0335678 (PMC12591407; doi:10.1371/journal.pone.0335678)
Supplement: S2 Table — Norr’s [105] modern plant δ13C values have been adjusted here by +1.5‰ to account for the Suess effect [176], as she specified that her reported values were not corrected for the difference between preindustrial and modern decrease in 13CO2 (vs 12CO2) due to the burning of fossil fuels. (XLSX) [file pone.0335678.s008.xlsx]

## Sheet: S2 Table
S2 Table. Carbon (δ13C) and nitrogen (δ15N) isotope data from bone collagen from archaeological fauna and modern plants in the isthmus area, including Costa Rica and Panama. Norr's [105] modern plant δ13C values have been adjusted here by +1.5‰ to account for the Suess effect [176], as she specified that her reported values were not corrected for the difference between preindustrial and modern de…
Study	Common Name	Scientific Name	δ15N (‰, vs AIR)	δ13C (‰, vs VPDB)	Atomic C:N	%N (wt)	%C (wt)	Archaeology Site	Region
Norr 1991	White-tailed deer	Odocoileus virginianus	2.3	-18.5	3.3	14	30.3	Sitio Sierra (AG-3)	Pacific Panama
Norr 1991	White-tailed deer	Odocoileus virginianus	3.6	-21.2	3.3	15	42.2	Pitahaya (IS-3)	Pacific Panama
Norr 1991	White-tailed deer	Odocoileus virginianus	3.5	-20.6	3.2	13	35.9	Vidor	Pacific Costa Rica
Norr 1991	White-tailed deer	Odocoileus virginianus	3	-19.7	3.2	13.7	37.1	Vidor	Pacific Costa Rica
Norr 1991	White-tailed deer	Odocoileus virginianus	3.2	-20.8	3.2	14.7	40	Vidor	Pacific Costa Rica
Norr 1991	White-tailed deer	Odocoileus virginianus	2.5	-20	3.3	14.8	41.8	Vidor	Pacific Costa Rica
Norr 1991	White-tailed deer	Odocoileus virginianus	4	-19.2	3.2	15	41.6	Vidor	Pacific Costa Rica
Norr 1991	White-tailed deer	Odocoileus virginianus	3.2	-22.2	3.1	10.7	28.8	Chira	Pacific Costa Rica
Norr 1991	White-tailed deer	Odocoileus virginianus	2.8	-21.7	3.2	13.4	36.4	Chira	Pacific Costa Rica
Norr 1991	Collared peccary	Dicotyles tajacu (formerly Tayassu tajacu)	3.2	-22.2	3.3	12.6	35.8	Cerro Brujo (CA-3)	Caribbean Panama
Norr 1991	Agouti	Dasyprocta punctata	4	-21.2	3.2	nd	nd	Cerro Brujo (CA-3)	Caribbean Panama
Norr 1991	Iguana	Iguanidae	5.6	-19.7	3.3	10.8	30.3	Vidor	Pacific Costa Rica
Norr 1991	Iguana	Iguanidae	3.9	-21.6	3.3	13	36.3	Vidor	Pacific Costa Rica
Norr 1991	Iguana	Iguanidae	4.3	-21.3	3.3	12.6	35.4	Vidor	Pacific Costa Rica
Norr 1991	Iguana	Iguanidae	5.8	-19.6	3.2	13.7	38	Vidor	Pacific Costa Rica
Norr 1991	Dove	Colombidae	2.7	-20.8	3.3	7.6	21.9	Vidor	Pacific Costa Rica
Norr 1991	Muscovy duck	Cairina moschata	5.7	-11.6	3.3	10.8	30.6	Sitio Sierra (AG-3)	Pacific Panama
Norr 1991	Flapnose sea catfish1	Sciades dowii (formerly Selenaspis dowii)	11.5	-12.6	3.3	9.7	27.5	Sitio Sierra (AG-3)	Pacific Panama
Norr 1991	Fish (unidentified)2	Actinopterygii	15.2	-9.6	3.2	14.2	39.4	Chira	Pacific Costa Rica
Norr 1991	Fish (unidentified)2	Actinopterygii	11.9	-10.1	3.2	11.8	32.7	Chira	Pacific Costa Rica
Norr 1991	Fish (unidentified)2	Actinopterygii	13.4	-9.6	3.2	14.5	40	Chira	Pacific Costa Rica
Norr 1991	Fish (unidentified)2	Actinopterygii	12.5	-9.1	3.2	14.2	39.1	Chira	Pacific Costa Rica
Norr 1991	Fish (unidentified)2	Actinopterygii	10.9	-9.8	3.4	5.2	15.1	Vidor	Pacific Panama
Norr 1991	Fish (unidentified)2	Actinopterygii	13.6	-9.5	3.2	11.5	31.9	Vidor	Pacific Panama
Norr 1991	Fish (unidentified)2	Actinopterygii	12	-9	3.2	11.9	32.2	Vidor	Pacific Panama
Norr 1991	Fish (unidentified)2	Actinopterygii	14.4	-10.2	3.3	7.5	21.6	Vidor	Pacific Panama
Norr 1991	Maize	Zea mays	nd	-8.2	34.5	1.5	43.3	modern, Central Panama	Panama
Norr 1991	Maize	Zea mays	1.8	-8.1	33.5	1.6	44.7	modern, Central Panama	Panama
Norr 1991	Maize	Zea mays	nd	-8.6	42	1.3	45.7	modern, Central Panama	Panama
Norr 1991	Maize	Zea mays	1.4	-8.3	36.5	1.7	44.8	modern, Central Panama	Panama
Norr 1991	Pineapple	Ananas comosus	nd	-11.7	64.1	0.8	45.2	modern, Central Panama	Panama
Norr 1991	Peach palm	Bactris gasipaes	2.4	-25.6	41.3	1.9	53.5	modern, Central Panama	Panama
Norr 1991	Manioc	Manihot esculenta	nd	-24.6	181.9	0.3	42	modern, Central Panama	Panama
Norr 1991	Yam	Dioscorea sp.	1.9	-27.1	40.2	1.3	40.2	modern, Central Panama	Panama
Norr 1991	Nance	Byrsonima crassifolia	nd	-26.8	108.8	0.6	54.2	modern, Central Panama	Panama
Norr 1991	Bean	Phaseolus vulgaris	0.5	-26.8	16.7	3.4	44.3	modern, Central Panama	Panama
Norr 1991	Bean	Phaseolus vulgaris	0	-27.1	16	3.2	44.4	modern, Central Panama	Panama
Norr 1991	Lima bean	Phaseolus lunatus	-2.2	-26.5	14.7	3.5	44	modern, Central Panama	Panama
Sugiyama et al. 2020	Duck	cf. Cairina	10.7	-13.9	3.5	10.9	32.4	Sitio Sierra (AG-3)	Pacific Panama
Sugiyama et al. 2020	Duck	cf. Cairina	7.9	-14.4	3.5	11	32.6	Sitio Sierra (AG-3)	Pacific Panama
Sugiyama et al. 2020	Muscovy duck (Domesticated?)	Cairina moschata	6.8	-11.5	3.3	13.6	39	Sitio Sierra (AG-3)	Pacific Panama
Sugiyama et al. 2020	White-faced whistling duck	Dendrocygna viduata	5.3	-13.9	3.2	14.5	39.6	Sitio Sierra (AG-3)	Pacific Panama
Sugiyama et al. 2020	Black-bellied whistling duck	Dendrocygna cf. autumnalis	4	-16.8	3.2	14	38.7	Sitio Sierra (AG-3)	Pacific Panama
Sugiyama et al. 2020	Crested bobwhite	Colinus cristatus	7.2	-13.1	3.5	12.6	37.5	Sitio Sierra (AG-3)	Pacific Panama
Sugiyama et al. 2020	White-tailed deer	Odocoileus virginianus	4.9	-19.5	3.3	13.2	37.1	Sitio Sierra (AG-3)	Pacific Panama
Sugiyama et al. 2020	White-tailed deer	Odocoileus virginianus	5.5	-19.9	3.3	14.2	39.6	Sitio Sierra (AG-3)	Pacific Panama
Sugiyama et al. 2020	White-tailed deer	Odocoileus virginianus	5.8	-19.9	3.3	14.1	40.4	Sitio Sierra (AG-3)	Pacific Panama
Sugiyama et al. 2020	Grey-cowled wood rail	Aramides cajanea	11.6	-16.9	3.5	11.6	34.3	Cerro Juan Díaz (LS-3)	Pacific Panama
Sugiyama et al. 2020	Crested guan	Penelope purpurascens	9.4	-6.3	3.4	12.1	35.4	Cerro Juan Díaz (LS-3)	Pacific Panama
Sugiyama et al. 2020	Crested guan	Penelope purpurascens	7.1	-11.3	3.3	13	37.3	Cerro Juan Díaz (LS-3)	Pacific Panama
Sugiyama et al. 2020	Black-bellied whistling duck	Dendrocygna autumnalis	8.8	-8.2	3.4	13.6	39.6	Cerro Juan Díaz (LS-3)	Pacific Panama
Sugiyama et al. 2020	Muscovy duck (Wild?)	Cairina moschata	8.7	-18.2	3.4	13	38.2	Cerro Juan Díaz (LS-3)	Pacific Panama
Sugiyama et al. 2020	Muscovy duck (Domesticated?)	Cairina moschata	7.7	-7.2	3.4	13.5	39.4	Cerro Juan Díaz (LS-3)	Pacific Panama
Sugiyama et al. 2020	Muscovy duck (Wild?)	Cairina moschata	5.6	-9.5	3.4	13.5	39	Cerro Juan Díaz (LS-3)	Pacific Panama
Sugiyama et al. 2020	Muscovy duck	Cairina moschata	6.5	-17.3	3.3	14.5	41.2	Cerro Juan Díaz (LS-3)	Pacific Panama
Sugiyama et al. 2020	Muscovy duck (Wild?)	Cairina moschata	9.8	-10.5	3.4	12.7	37.2	Cerro Juan Díaz (LS-3)	Pacific Panama
Sugiyama et al. 2020	Muscovy duck (Domesticated?)	Cairina moschata	6.9	-15.3	3.5	11.3	33.8	Cerro Juan Díaz (LS-3)	Pacific Panama
* A possibly modern sea turtle (Cheloniidae) was excluded from the [105] dataset due to insufficient contextual data. Scarlet macaws and parrots were excluded from the [124] dataset due to due the fact that some were found in human burials as offerings or other special contexts, and it is unlikely they were consumed.
1 This species frequents brackish and river waters and may have been caught from the river.
2 Page 198 of [105] notes that these included Scombridae, identified by Richard Cooke, but did not specify which and said the others were unidentifiable fragments.
