# Supplementary material for: Isotopic evidence of increased societal diversification in Pre-Columbian Panama
Source: PLoS One. 2025 Nov 6;20(11):e0335678. doi: 10.1371/journal.pone.0335678 (PMC12591407; doi:10.1371/journal.pone.0335678)
Supplement: S3 Table — 14C dates calibrated with IntCal20. Samples marked in yellow were reported previously in [103]. (XLSX) [file pone.0335678.s009.xlsx]

## Sheet: S3T Bone Isotopes
S3 Table. Bone collagen and apatite isotopes from individuals at CJD. 14C dates calibrated with IntCal20. Samples marked in yellow were reported previously in [103]. Values in red italics are outside the range of acceptable limits and data should be treated with caution.
Individual Code	Catkey	Age (years)	Sex	Chronology	Ceramic Style	Burial Type	Bone Element Sampled	Side	Location	Collagen Yield (%)	%N	%C	Atomic C:N	δ15Nco (‰ vs. AIR)	δ13Cco (‰ vs. VPDB)	δ13Cap (‰ vs. VPDB)	δ18Oap (‰ vs. VPDB)	Notes
1	CJD-Op3-T02-P02-D/E	5-6	-	250 - 500 CE	Tonosi	Secondary (disturbed)	-	-	-	-	-	-	-	-	-	-	-	no bone analized for this individual
2	CJD-Op3-T02-P02-F	8-9	-	250 - 500 CE	Tonosi	Secondary (disturbed)	femur	left	midshaft, slightly toward distal side	2.67161	13.52	37.12	3.20316	11.3685	-9.8527	-7.06641	-7.63687
3	CJD-Op3-T02-P02-G	13-15	-	250 - 500 CE	Tonosi	Secondary (disturbed)	-	-	-	-	-	-	-	-	-	-	-	no bone analized for this individual
4	CJD-Op3-T02-P02-H	18-20	F	250 - 500 CE	Tonosi	Secondary (disturbed)	femur	left	midshaft, toward distal side	3.14918	15.09	40.5	3.13121	11.4166	-10.3649	-6.96136	-7.19274
5	CJD-Op3-T02-P02-J	8-11	-	250 - 500 CE	Tonosi	Secondary (disturbed)	-	-	-	-	-	-	-	-	-	-	-	no bone analized for this individual
6	CJD-Op3-T02-P04-Cr1	5-6	-	255-433 cal CE (14C date)	Tonosi	Primary (flexed)	tibia	right	central diaphysis near peri-nutrient foramen	3.62937	13.39	37.22	3.24	12.88	-7.89	-5.78	-6.75
7	CJD-Op3-T02-P04-Cr2	35-45	M	365-553 cal CE (14C date)	Tonosi	Secondary (bundle)	femur	right	anterior central diaphysis	4.68506	13.99	38.62	3.22	12.08	-10.17	-6.46	-7.08
8	CJD-Op3-T02-P05	13-17	F?	406-565 cal CE (14C date)	Tonosi	Secondary (bundle)	femur	left	anterior central diaphysis	2.14582	13.58	37.7	3.24	11.51	-9.71	-6.29	-7.31
9	CJD-Op3-T02-P06	25-30	M	418-577 cal CE (14C date)	Tonosi	Secondary (bundle)	femur	left	anterior central diaphysis	0.0149298	4.15	16.89	4.75	11.18	-13.01	-6.27	-7.15	yield is very low; C:N exceeds accepted value for reliable preservation (this individual's bone data is excluded from the figures)
10	CJD-Op3-T02-P08	18-21	F	250 - 500 CE	Tonosi	Secondary (bundle)	femur	left	midshaft, proximal side on medial edge	4.69502	14.48	39.99	3.22203	10.4511	-10.5916	-6.56815	-7.31177
11	CJD-Op3-T02-P09	50+	F	250 - 500 CE	Tonosi	Secondary (bundle)	tibia	right	midshaft, near-center	2.96875	14.45	40.03	3.23195	11.5931	-10.5268	-6.29701	-7.53184
12	CJD-Op3-T02-P13	50+	F	421-588 cal CE (14C date)	Tonosi	Secondary (bundle)	femur	left	far distal end of shaft, fragments around circumference	2.21849	13.96	38.68	3.23257	11.2061	-9.75654	-6.24398	-7.47482
13	CJD-Op3-T16-Cran01	18-20	M	33-244 cal CE (14C date)	La Mula	Secondary (disturbed)	femur	left	far distal end of shaft, anterior/medial region	2.38013	14.07	38.64	3.20398	10.3338	-9.91444	-7.00438	-7.57985
14	CJD-Op3-T16-Cran02	40+	F	250 - 500 CE	Tonosi	Secondary (disturbed)	femur	right	midshaft, central part	1.93328	10.09	28.16	3.25603	11.4206	-10.46	-6.96136	-7.81792
15	CJD-Op3-T16-Cran03	5-6	-	250 - 500 CE	Tonosi	Secondary (disturbed)	femur	left	midshaft, central part slightly toward proximal side	0.847893	12.15	33.14	3.18217	10.1613	-10.0774	-6.51012	-7.4168	collagen yield is low
16	CJD-Op3-T16-Cran06	35-45	M	250 - 500 CE	Tonosi	Secondary (disturbed)	femur	left	far distal shaft, mostly anterior/lateral area	2.03495	13.76	37.85	3.20918	12.3291	-9.77881	-7.11444	-7.71989
17	CJD-Op3-T16-Cran07	6-8	-	250 - 500 CE	Tonosi	Secondary (disturbed)	radius	right	midshaft near center, closer to distal side	1.279	12.82	34.98	3.18331	9.07541	-10.7809	-6.33403	-7.72089
18	CJD-Op3-T16-Cran10	4-5	-	250 - 500 CE	Tonosi	Secondary (disturbed)	femur	left	~25% down from proximal end of shaft, around whole circumference	1.57537	12.17	35.57	3.40989	12.1917	-11.4824	-7.47163	-7.45981
19	CJD-Op3-T16-Cran11	5-6	-	247-425 cal CE (14C date)	Tonosi	Secondary (disturbed)	femur	left	~25% down from proximal end of shaft	2.54083	13.9	38.1	3.19784	12.3862	-10.9034	-7.35657	-7.7709
20	CJD-Op3-T16-Cran13	4-6	-	250 - 500 CE	Tonosi	Secondary (disturbed)	femur	left	~25% down from proximal end of shaft	0.474684	12.75	31.4	2.8732	9.05736	-11.5006	-6.8533	-7.57785	collagen yield is low
21	CJD-Op3-T16-Cran14	6-7	-	175-404 cal CE (14C date)	Tonosi	Secondary (bundle?)	femur	left	midshaft, slightly toward distal side	1.57303	14.2	38.79	3.18697	11.8678	-11.2192	-7.40659	-7.46782
22	CJD-Op3-T16-Cran15	12-13	-	250 - 500 CE	Tonosi	Secondary (disturbed)	-	-	-	-	-	-	-	-	-	-	-	no bone analized for this individual
23	CJD-Op3-T16-Cran16	40-60	M	250 - 500 CE	Tonosi	Secondary (disturbed)	femur	left	midshaft toward proximal side, around circumference	7.36326	13.25	36.51	3.21472	11.4477	-9.27979	-6.50712	-7.37479
24	CJD-Op3-T16-Cran18	45+	F	250 - 500 CE	Tonosi	Secondary (disturbed)	femur	left	far proximal end, shaft	3.33128	14.32	39.21	3.19448	11.8558	-10.046	-7.17747	-7.71889
25	CJD-Op3-T16-H20	30-45	M	250 - 500 CE	Tonosi	Secondary (disturbed)	femur	left	proximal side of shaft, anterior edge (avoiding muscle attachment sites)	3.24084	14.66	40.13	3.19361	11.6693	-9.45288	-7.30554	-7.38479
26	CJD-Op3-T41-Ind27	35-50	M	707-1171 cal CE (14C date)	Conte	Primary (flexed)	tibia	right	shaft fragment (already broken)	1.16991	1.97	4.85	2.87225	11.4307	-13.028	-8.06294	-7.22775	%N and %C are low; C:N is borderline acceptable and isotope values should be treated with caution
27	CJD-Op3-T43-Ind10	35+	M	700 - 1000 CE	Conte	Primary (disturbed)	cranial	-	right parietal fragment, already broken; Area of Bregma	0.861804	12.05	33.27	3.22116	12.2619	-12.0057	-9.20254	-8.21303	collagen yield is low; isotope data should be considered with caution
28	CJD-Op3-T66-Ind12	35+	M	1225-1290 cal CE (14C date)	Parita	Primary (disturbed)	clavicle	right	acromial end/conoid tubercle area	3.20836	14.34	39.17	3.18677	9.55669	-9.91849	-7.47563	-7.83792
29	CJD-Op3-T89-Ind33	40+	F	700 - 1000 CE	Conte	Primary (flexed)	femur	left	midshaft central, slightly more toward distal, anterior/medial side	8.73965	14.76	40.32	3.18699	11.8809	-11.9753	-8.12868	-7.29873
30	CJD-Op3-T94-Ind36	40-55	M	436-648 cal CE (14C date)	Cubita	Primary (flexed)	femur	right	central diaphysis	6.30158	14.9	41.15	3.22	10.7	-9.59	-7.42	-7.18
31	CJD-Op4-R4-Ind80	20-30	F	774-1028 cal CE (14 date)	Conte (possibly early Macaracas)	Primary (extended)	femur	right	fragments of far distal anterior and posterior shaft, where already broken	0.437608	3.14	8.29	3.08015	7.9815	-11.3153	-6.24493	-7.14493	collagen yield, %N, and %C are low; isotope data should be considered with caution (this individual's bone data is excluded from the figures)
32	CJD-Op4-R4-Ind84	20-40	F	700 - 1000 CE	Conte (possibly early Macaracas)	Secondary (bundle)	humerus	right	far proximal anterior/lateral part of shaft, near existing break	8.78099	14.45	39.32	3.17463	10.3879	-9.87396	-6.86651	-7.93877
33	CJD-Op4-T05-Ind5	11-12	-	1150 - 1400 CE	Parita	Primary (flexed)	femur	right	~25% down from proximal end of shaft, near existing break	7.01332	14.83	40.37	3.17588	8.80168	-13.113	-8.03259	-7.37117
34	CJD-Op4-T13-Ind13	15-21	F	1262-1387 cal CE (14C date)	Parita	Primary (extended)	femur	right	near distal end	3.86751	14.49	39.85	3.20853	9.02829	-11.9409	-7.6152	-7.62917
35	CJD-Op4-T29-Ind42	20-35	F	1150 - 1400 CE	Parita	Primary (extended)	femur	right	far distal shaft, all around circumference	3.68483	14.6	40.01	3.19715	9.03631	-11.5684	-7.44004	-7.4575
36	CJD-Op4-T33-Ind45	35-50	M	1150 - 1400 CE	Parita	Primary (extended)	femur	right	far proximal shaft, lateral side	1.96995	13.96	38.62	3.22755	10.8351	-10.0258	-8.02759	-8.00624
37	CJD-Op4-T38-Ind60	35+	M	773-992 cal CE (14C date)	Conte	Secondary (bundle)	tibia	left	near far proximal end of shaft, avoiding diagnostic features	3.05639	14.32	39.12	3.18715	8.79366	-10.374	-7.95652	-8.05387
38	CJD-Op4-T41-Ind52	50+	F	1150 - 1400 CE	Parita	Primary (extended)	femur	right	far distal shaft on posterior side	7.92661	14.73	39.99	3.16735	9.24787	-11.8882	-8.82433	-8.15906
39	CJD-Op4-T44-Ind55	35-50	F	674-884 cal CE (14C date)	Conte	Primary (flexed)	femur	left	midshaft, close to center and slightly more toward proximal side, anterior; near existing break	3.2003	14.65	39.84	3.1727	10.5273	-12.9865	-8.16271	-7.64207
40	CJD-Op5-Ind03	18-26	I	1150 - 1400 CE	Parita	Primary (extended)	femur	left	toward distal end of shaft	7.25949	15.04	40.61	3.15016	9.30703	-10.6088	-7.29591	-6.52672
41	CJD-Op5-Ind04	25-45	F	1150 - 1400 CE	Parita	Primary (extended)	femur	left	midshaft, central area	3.62122	14.79	40.32	3.18053	9.24085	-12.0644	-7.81339	-7.31163
42	CJD-Op5-Ind05	20-35	M	1150 - 1400 CE	Parita	Secondary (bundle)	femur	right	midshaft, center area	4.0341	14.57	39.99	3.20213	9.17167	-10.208	-7.30391	-7.50811
43	CJD-Op5-Ind06	7-9	-	1150 - 1400 CE	Parita	Primary (flexed)	femur	right	far proximal side of shaft, avoiding periosteal reaction	3.05519	14.09	38.47	3.18536	10.6225	-13.2729	-7.76434	-7.20645
44	CJD-Op5-Ind07	35-50	F	1150 - 1400 CE	Parita	Primary (extended)	femur	right	distal side of shaft, anterior side	3.38061	14.35	39.47	3.20894	9.24085	-12.6464	-8.21476	-7.58352
45	CJD-Op5-Ind09	6-7 (note revised from 2021)	-	1263-1395 cal CE (14C date)	Parita	Primary (extended)	rib	unsided	shaft	3.56335	14.23	39.42	3.23	8.83	-14.38	-9.38	-7.29
46	CJD-Op5-Ind12	3-4	-	1150 - 1400 CE	Parita	Primary (extended)	femur	right	25% up from distal end, shaft	3.71339	13.91	38.02	3.18883	11.6392	-13.1181	-8.9034	-7.74825
47	CJD-Op5-Ind14	35-50	M	1178-1276 cal CE (14C date)	Parita	Primary (extended)	femur	left	prox lateral side	2.84969	14.62	39.87	3.1816	10.6706	-10.7404	-7.62121	-7.54979
48	CJD-Op6-L4-Ind18	30-40	F	700 - 1000 CE	Conte	Primary (flexed)	tibia	left	shaft fragment (already broken - toward distal half?)	5.99369	14.94	40.68	3.17671	10.6927	-13.694	-8.77729	-7.41384
49	CJD-CD#21/22-Ind1	20-35	F	700 - 1000 CE	Conte	Primary (extended)	femur	left	shaft fragment (already broken)	2.0436	14.59	39.88	3.18894	9.56271	-11.5927	-7.54114	-7.20645
