# Supplementary material for: Isotopic evidence of increased societal diversification in Pre-Columbian Panama
Source: PLoS One. 2025 Nov 6;20(11):e0335678. doi: 10.1371/journal.pone.0335678 (PMC12591407; doi:10.1371/journal.pone.0335678)
Supplement: S4 Table — 14C dates calibrated with IntCal20. Samples marked in yellow were reported previously in [103]. (XLSX) [file pone.0335678.s010.xlsx]

## Sheet: S4T Enamel Isotopes
S4 Table. Enamel isotopes from individuals at CJD. 14C dates calibrated with IntCal20. Samples marked in yellow were reported previously in [103].
Individual Code	Catkey	Age (years)	Sex	Chronology	Ceramic Style	Burial Type	Tooth Sample 1	Tooth Sample 1 87Sr/86Sr	Tooth Sample 1 δ18O (‰ vs. VPDB)	Tooth Sample 1 δ13C (‰ vs. VPDB)	Tooth Sample 2	Tooth Sample 2 87Sr/86Sr	Tooth Sample 2 δ18O (‰ vs. VPDB)	Tooth Sample 2 δ13C (‰ vs. VPDB)	Tooth Sample 3	Tooth Sample 3 87Sr/86Sr	Tooth Sample 3 δ18O (‰ vs. VPDB)	Tooth Sample 3 δ13C (‰ vs. VPDB)
1	CJD-Op3-T02-P02-D/E	5-6	-	250 - 500 CE	Tonosi	Secondary (disturbed)	R. max. M1	0.707235	-6.47054	-5.08146	-	-	-	-	-	-	-	-
2	CJD-Op3-T02-P02-F	8-9	-	250 - 500 CE	Tonosi	Secondary (disturbed)	R. mand. M1	0.707448	-6.59502	-3.57543	R. max. P4	0.707131	-6.36698	-3.10291	-	-	-	-
3	CJD-Op3-T02-P02-G	13-15	-	250 - 500 CE	Tonosi	Secondary (disturbed)	L. mand. M1	0.707225	-6.27238	-5.4836	R. max. M3	0.707217	-6.35005	-3.62771	-	-	-	-
4	CJD-Op3-T02-P02-H	18-20	F	250 - 500 CE	Tonosi	Secondary (disturbed)	R. mand. M1	0.706991	-6.19869	-5.94908	L. mand. M2	0.707324	-6.38789	-5.60022	-	-	-	-
5	CJD-Op3-T02-P02-J	8-11	-	250 - 500 CE	Tonosi	Secondary (disturbed)	R. mand. M1	0.707529	-7.11083	-3.54829	-	-	-	-	-	-	-	-
6	CJD-Op3-T02-P04-Cr1	5-6	-	255-433 cal CE (14C date)	Tonosi	Primary (flexed)	L. max. M1	0.7068	-6.48	-2.85	-	-	-	-	-	-	-	-
7	CJD-Op3-T02-P04-Cr2	35-45	M	365-553 cal CE (14C date)	Tonosi	Secondary (bundle)	R. mand. M1	0.7076	-6.81409	-3.97858	L. max. M2	0.70743	-6.51	-4.09	L. mand. M3	0.707607	-6.35603	-5.08347
8	CJD-Op3-T02-P05	13-17	F?	406-565 cal CE (14C date)	Tonosi	Secondary (bundle)	R. max. M1	0.707439	-6.81708	-3.31705	L. max. M2	0.7074	-7.09	-4.4	-	-	-	-
9	CJD-Op3-T02-P06	25-30	M	418-577 cal CE (14C date)	Tonosi	Secondary (bundle)	R. max. M1	0.707402	-6.29927	-6.06571	L. mand. M2	0.7075	-5.95	-5.4	R. max. M3	0.707494	-6.38789	-3.78254
10	CJD-Op3-T02-P08	18-21	F	250 - 500 CE	Tonosi	Secondary (bundle)	R. max. M2	0.707663	-6.1011	-4.19875	-	-	-	-	-	-	-	-
11	CJD-Op3-T02-P09	50+	F	250 - 500 CE	Tonosi	Secondary (bundle)	L. max. M1	0.707635	-6.51933	-5.78722	R. mand. M3	0.707414	-6.35802	-3.38843	-	-	-	-
12	CJD-Op3-T02-P13	50+	F	421-588 cal CE (14C date)	Tonosi	Secondary (bundle)	R. max. M1	0.706946	-6.5512	-3.65787	R. max. M3	0.707134	-7.10486	-3.20244	-	-	-	-
13	CJD-Op3-T16-Cran01	18-20	M	33-244 cal CE (14C date)	La Mula	Secondary (disturbed)	L. max. P4	0.707597	-6.25445	-3.8328	L. mand. M3	0.707549	-6.31737	-2.56276	-	-	-	-
14	CJD-Op3-T16-Cran02	40+	F	250 - 500 CE	Tonosi	Secondary (disturbed)	R. mand. canine	0.708013	-6.42473	-4.34755	-	-	-	-	-	-	-	-
15	CJD-Op3-T16-Cran03	5-6	-	250 - 500 CE	Tonosi	Secondary (disturbed)	R. max. M1	0.707296	-6.2206	-5.17194	-	-	-	-	-	-	-	-
16	CJD-Op3-T16-Cran06	35-45	M	250 - 500 CE	Tonosi	Secondary (disturbed)	L. max. M1	0.707571	-6.39785	-4.52147	L. max. M3	0.707487	-6.39785	-3.87101	-	-	-	-
17	CJD-Op3-T16-Cran07	6-8	-	250 - 500 CE	Tonosi	Secondary (disturbed)	L. max. M1	0.707476	-6.80911	-4.62302	R. max. M2	0.707366	-6.18475	-4.30331	-	-	-	-
18	CJD-Op3-T16-Cran10	4-5	-	250 - 500 CE	Tonosi	Secondary (disturbed)	R. max. M1	0.707768	-6.20367	-5.2574	-	-	-	-	-	-	-	-
19	CJD-Op3-T16-Cran11	5-6	-	247-425 cal CE (14C date)	Tonosi	Secondary (disturbed)	R. max. dec. M2	0.707106	-6.1479	-5.44339	-	-	-	-	-	-	-	-
20	CJD-Op3-T16-Cran13	4-6	-	250 - 500 CE	Tonosi	Secondary (disturbed)	L. mand. dec. M2	0.707215	-5.21186	-7.00572	-	-	-	-	-	-	-	-
21	CJD-Op3-T16-Cran14	6-7	-	175-404 cal CE (14C date)	Tonosi	Secondary (bundle?)	R. max. M1	0.70761	-6.49046	-5.72288	L. max. P3	0.707602	-6.49743	-4.99701	-	-	-	-
22	CJD-Op3-T16-Cran15	12-13	-	250 - 500 CE	Tonosi	Secondary (disturbed)	R. mand. M1	0.707142	-6.18774	-4.06001	R. mand. P4	0.707555	-7.03217	-5.00405	-	-	-	-
23	CJD-Op3-T16-Cran16	40-60	M	250 - 500 CE	Tonosi	Secondary (disturbed)	R. max. M1	0.707736	-6.75932	-4.03689	L. mand. M3	0.707352	-6.20566	-3.91524	-	-	-	-
24	CJD-Op3-T16-Cran18	45+	F	250 - 500 CE	Tonosi	Secondary (disturbed)	L. mand. P3	0.707814	-5.98659	-4.7708	-	-	-	-	-	-	-	-
25	CJD-Op3-T16-H20	30-45	M	250 - 500 CE	Tonosi	Secondary (disturbed)	L. max. M1	0.707762	-6.17808	-2.60586	L. max. P3	0.708	-6.50715	-2.0977	-	-	-	-
26	CJD-Op3-T41-Ind27	35-50	M	707-1171 cal CE (14C date)	Conte	Primary (flexed)	R. mand. M1	0.707964	-6.33019	-6.05177	L. max. M3	0.707799	-7.09173	-6.48176	-	-	-	-
27	CJD-Op3-T43-Ind10	35+	M	700 - 1000 CE	Conte	Primary (disturbed)	L. max. M1	0.707713	-6.98038	-7.59832	R. max. P4	0.708048	-6.79845	-7.43996	-	-	-	-
28	CJD-Op3-T66-Ind12	35+	M	1225-1290 cal CE (14C date)	Parita	Primary (disturbed)	R. mand. M1	0.707159	-6.54195	-4.05218	R. max. P4	0.707377	-6.07965	-4.79288	-	-	-	-
29	CJD-Op3-T89-Ind33	40+	F	700 - 1000 CE	Conte	Primary (flexed)	L. max. P3	0.708109	-6.16913	-3.07394	-	-	-	-	-	-	-	-
30	CJD-Op3-T94-Ind36	40-55	M	436-648 cal CE (14C date)	Cubita	Primary (flexed)	L. max. M1	0.707689	-5.88976	-4.30677	L. max. M2	0.70792	-6.65	-4.02	L mand M3	0.707748	-6.86605	-2.74819
31	CJD-Op4-R4-Ind80	20-30	F	774-1028 cal CE (14C date)	Conte (possibly early Macaracas)	Primary (extended)	R. mand. M1	0.707353	-7.0967	-2.16385	R. mand. M3	0.707072	-6.47434	-3.35258	-	-	-	-
32	CJD-Op4-R4-Ind84	20-40	F	700 - 1000 CE	Conte (possibly early Macaracas)	Secondary (bundle)	R. mand. M1	0.707132	-6.99927	-4.94223	R. mand. M3	0.706588	-6.98933	-4.35287	-	-	-	-
33	CJD-Op4-T05-Ind5	11-12	-	1150 - 1400 CE	Parita	Primary (flexed)	L. mand. M1	0.706635	-5.90467	-5.5396	L. mand. M2	0.706901	-6.76763	-5.93952	-	-	-	-
34	CJD-Op4-T13-Ind13	15-21	F	1262-1387 cal CE (14C date)	Parita	Primary (extended)	R. max. M1	0.706811	-6.53797	-5.87336	R. max. M2	0.706853	-6.55587	-6.00667	-	-	-	-
35	CJD-Op4-T29-Ind42	20-35	F	1150 - 1400 CE	Parita	Primary (extended)	L. max. M1	0.707411	-6.80839	-3.74247	R. max. M3	0.707011	-6.82927	-3.73245	-	-	-	-
36	CJD-Op4-T33-Ind45	35-50	M	1150 - 1400 CE	Parita	Primary (extended)	L. max. M1	0.707268	-5.95438	-2.80231	L. max. M3	0.707425	-6.45347	-3.49791	-	-	-	-
37	CJD-Op4-T38-Ind60	35+	M	773-992 cal CE (14C date)	Conte	Secondary (bundle)	L. mand. M1	0.707048	-6.99232	-3.98303	R. mand. M3	0.706124	-6.47931	-7.59432	-	-	-	-
38	CJD-Op4-T41-Ind52	50+	F	1150 - 1400 CE	Parita	Primary (extended)	R. max. P4	0.706959	-6.21486	-5.13968	R. max. M3	0.70683	-6.97343	-4.28071	-	-	-	-
39	CJD-Op4-T44-Ind55	35-50	F	674-884 cal CE (14C date)	Conte	Primary (flexed)	R. max. M1	0.708109	-6.32323	-6.42463	R. max. M3	0.707925	-6.60955	-7.03704	-	-	-	-
40	CJD-Op5-Ind03	18-26	I	1150 - 1400 CE	Parita	Primary (extended)	R. max. M2(?)	0.707734	-5.91462	-3.44178	-	-	-	-	-	-	-	-
41	CJD-Op5-Ind04	25-45	F	1150 - 1400 CE	Parita	Primary (extended)	R. mand. M2	0.707286	-6.02497	-4.35388	-	-	-	-	-	-	-	-
42	CJD-Op5-Ind05	20-35	M	1150 - 1400 CE	Parita	Secondary (bundle)	R. mand. M1	0.707502	-6.4127	-2.82938	L. max. P4	0.707585	-6.05877	-3.20825	R. mand. M3	0.707498	-6.82046	-3.86966
43	CJD-Op5-Ind06	7-9	-	1150 - 1400 CE	Parita	Primary (flexed)	L. mand. M1	0.706816	-6.08661	-5.55564	L. mand. P4	0.70735	-5.26243	-7.1092	-	-	-	-
44	CJD-Op5-Ind07	35-50	F	1150 - 1400 CE	Parita	Primary (extended)	-	-	-	-	-	-	-	-	-	-	-	-
45	CJD-Op5-Ind09	6-7 (note revised from 2021)	-	1263-1395 cal CE (14C date)	Parita	Primary (extended)	L. mand. canine	0.707818	-6.14644	-4.5791	-	-	-	-	-	-	-	-
46	CJD-Op5-Ind12	3-4	-	1150 - 1400 CE	Parita	Primary (extended)	L. max. dec. M2	0.706543	-5.78333	-6.55014	-	-	-	-	-	-	-	-
47	CJD-Op5-Ind14	35-50	M	1178-1276 cal CE (14C date)	Parita	Primary (extended)	L. max. M1	0.707594	-6.21346	-2.30491	R. mand. M2	0.70761	-6.93566	-2.63308	-	-	-	-
48	CJD-Op6-L4-Ind18	30-40	F	700 - 1000 CE	Conte	Primary (flexed)	L. mand. P4	0.707858	-6.95167	-6.95536	-	-	-	-	-	-	-	-
49	CJD-CD#21/22-Ind1	20-35	F	700 - 1000 CE	Conte	Primary (extended)	L. max. M1	0.707144	-7.19274	-4.62613	L. max. M3	0.707305	-7.0527	-5.29348	-	-	-	-
