# Supplementary material for: Isotopic evidence of increased societal diversification in Pre-Columbian Panama
Source: PLoS One. 2025 Nov 6;20(11):e0335678. doi: 10.1371/journal.pone.0335678 (PMC12591407; doi:10.1371/journal.pone.0335678)
Supplement: S5 Table — (XLSX) [file pone.0335678.s011.xlsx]

## Sheet: S5 Table
S5 Table. Information regarding the laboratory standards used in this study.
Laboratory standards used for bone collagen isotope analysis. Calibration standard data from USGS and NIST.
Standard	Material Type	Purpose	δ13C (‰, vs VPDB)	δ15N (‰, vs AIR)
USGS40	L-glutamic acid	calibration	–26.39	–4.52
USGS41a	L-glutamic acid	calibration	36.55	47.55
NIST 1577C*	bovine liver	internal standard for comparison	-17.49	8.17
*This is an elemental standard and does not have reported isotopic values. The values reported here have been used by the Light Stable Isotope Mass Spectrometry Laboratory (University of Florida Department of Geological Sciences).
Record of standard runs during collagen isotope analysis:
Standard	δ15N (‰, vs AIR)	δ13C (‰, vs VPDB)	wt %N	wt %C
USGS40	-4.50167	-26.3314	9.49	40.66
USGS40	-4.60394	-26.3638	9.3	40.63
USGS40	-4.62299	-26.3547	9.54	40.86
USGS40	-4.53375	-26.378	9.52	40.88
USGS40	-4.3994	-26.4822	9.71	40.95
USGS40	-4.45755	-26.4296	9.61	40.97
USGS41a	47.5376	36.5681	9.46	40.92
USGS41a	47.5617	36.5317	9.55	41.28
NIST 1577C	8.05871	-17.6254	9.75	47.53
NIST 1577C	8.19206	-17.5607	9.88	47.59
Precision for USGS40 (N = 6): δ13C = 0.06‰, δ15N = 0.09‰
Laboratory standards used for bone apatite and enamel isotope analysis. Standard data from IAEA.
Standard	Material Type	δ13C (‰, vs VPDB)	δ18O (‰, vs VPDB)
NBS 18	calcite	-5.014	-23.01
NBS 19	limestone	1.95	-2.2
Record of standard runs during bone apatite isotope analysis*:								Record of standard runs during enamel isotope analysis:
Standard	δ13C (‰, vs VPDB)	δ18O (‰, vs VPDB)						Standard	δ13C (‰, vs VPDB)	δ18O (‰, vs VPDB)
NBS 18	-4.98976	-22.9374						NBS-18	-4.97489	-22.9698
NBS 18	-5.0298	-23.0813						NBS-18	-5.04426	-23.0495
NBS 18	-5.02234	-23.1513						NBS-18	-4.99836	-23.0494
NBS 18	-4.99732	-22.8662						NBS-18	-5.02141	-22.9699
NBS 19	1.96671	-2.16655						NBS-18	-5.02234	-23.1513
NBS 19	1.97772	-2.19929						NBS-18	-4.99732	-22.8662
NBS 19	1.93868	-2.12686						NBS-19	1.91383	-2.1737
NBS 19	1.94069	-2.27372						NBS-19	1.99325	-2.10798
NBS 19	1.9597	-2.1983						NBS-19	1.95605	-2.20656
NBS 19	1.93368	-2.23402						NBS-19	1.95304	-2.22748
NBS 19	1.9567	-2.15861						NBS-19	1.94399	-2.22548
NBS 19	1.92567	-2.24395						NBS-19	1.93494	-2.21951
NBS 19	1.95133	-2.23131						NBS-19	1.95304	-2.20656
NBS 19	1.95233	-2.1633						NBS-19	1.95102	-2.23345
NBS 19	1.96334	-2.23232						NBS-19	1.96663	-2.15957
NBS 19	1.95734	-2.15329						NBS-19	1.94659	-2.13869
NBS 19	1.95233	-2.1853						NBS-19	1.97265	-2.1884
NBS 19	1.95233	-2.24232						NBS-19	1.9516	-2.24904
NBS 19	1.96134	-2.16029						NBS-19	1.93456	-2.20928
NBS 19	1.90931	-2.23432						NBS-19	1.93356	-2.20928
*The last 2 NBS 18 and last 8 NBS 19 standards were run in a set that included bone apatite and enamel, so these standards appear in both sets.								NBS-19	1.9516	-2.19934
Precision for NBS 19 (N = 16): δ13C = 0.02‰, δ18O = 0.04‰								NBS-19	1.94258	-2.24706
								NBS-19	1.95133	-2.23131
								NBS-19	1.95233	-2.1633
Laboratory standard used for enamel 87Sr/86Sr analysis.								NBS-19	1.96334	-2.23232
Standard	Material Type	87Sr/86Sr						NBS-19	1.95734	-2.15329
NBS 987	strontium carbonate	0.71034±0.00026 (NIST), revised to 0.71024 (see Guiserix et al. 2022)						NBS-19	1.95233	-2.1853
								NBS-19	1.95233	-2.24232
								NBS-19	1.96134	-2.16029
Record of standard runs during 87Sr/86Sr isotope analysis for tooth enamel samples:								NBS-19	1.90931	-2.23432
Standard	87Sr/86Sr	Error						Precision for NBS-19 (N = 24): δ13C = 0.02‰, δ18O = 0.04‰
NBS 987	0.710255	1.2e-05
NBS 987	0.710253	1.4e-05
NBS 987	0.710274	1.4e-05
NBS 987	0.710239	1.5e-05
NBS 987	0.710241	1.1e-05
NBS 987	0.710253	1.1e-05
NBS 987	0.710242	1.8e-05
NBS 987	0.710252	2.1e-05
NBS 987	0.710242	1.6e-05
NBS 987	0.710232	2.2e-05
NBS 987	0.710227	2.1e-05
NBS 987	0.710248	1.8e-05
NBS 987	0.710241	1.7e-05
NBS 987	0.710197	1.4e-05
NBS 987	0.71029	1e-05
NBS 987	0.71024	1.6e-05
NBS 987	0.710254	1.5e-05
NBS 987	0.710217	1.5e-05
Average	0.710244
STDEV	2.01693e-05
Precision (2*STDEV)	4.03386e-05
Record of standard runs during 87Sr/86Sr isotope analysis for water samples:
Standard	87Sr/86Sr	Error
NBS 987	0.710249	7.2e-06
NBS 987	0.710252	1.2e-05
NBS 987	0.710251	8.6e-06
NBS 987	0.710247	1.2e-05
NBS 987	0.710237	9.2e-06
Average	0.710247
STDEV	6.14028e-06
Precision (2*STDEV)	1.22806e-05
Laboratory standards used for water samples on the Picarro L2120-I for δ18O and δD:
Standard	Material Type	δ18O (%, vs VSMOW)	δD (%, vs VSMOW)
UW Antarctic Water*	water	-36.13	-289.89
Lake Tulane Water*	water	0.26	0.94
*These are internal standards that were calibrated using international standards (USGS49 and USGS50).
Record of standard runs during Picarro water isotope analysis:
Standard	δ18O (%, vs VSMOW)	δD (%, vs VSMOW)
UW Antarctic	-36.1213	-289.856
UW Antarctic	-36.0876	-289.725
UW Antarctic	-36.1812	-290.089
Average	-36.13	-289.89
STDEV	0.0474046	0.18
Lake Tulane	0.158772	0.493744
Lake Tulane	0.435927	1.74303
Lake Tulane	0.185301	0.583223
Average	0.26	0.94
STDEV	0.15	0.7
