# Supplementary material for: Isotopic evidence of increased societal diversification in Pre-Columbian Panama
Source: PLoS One. 2025 Nov 6;20(11):e0335678. doi: 10.1371/journal.pone.0335678 (PMC12591407; doi:10.1371/journal.pone.0335678)
Supplement: S6 Table — Samples marked in yellow were reported previously in [103]. (XLSX) [file pone.0335678.s012.xlsx]

## Sheet: S6T Trace Elements
S6 Table. Trace element concentrations from tooth enamel, in ppm. Samples marked in yellow were reported previously in [103].
	Ind. 1, Tooth Sample 1	Ind. 2, Tooth Sample 1	Ind. 2, Tooth Sample 2	Ind. 3, Tooth Sample 1	Ind. 3, Tooth Sample 2	Ind. 4, Tooth Sample 1	Ind. 4, Tooth Sample 2	Ind. 5, Tooth Sample 1	Ind. 6, Tooth Sample 1	Ind. 7, Tooth Sample 1	Ind. 7, Tooth Sample 2	Ind. 7, Tooth Sample 3	Ind. 8, Tooth Sample 1	Ind. 8, Tooth Sample 2	Ind. 9, Tooth Sample 1	Ind. 9, Tooth Sample 2	Ind. 9, Tooth Sample 3	Ind. 10, Tooth Sample 1	Ind. 11, Tooth Sample 1	Ind. 11, Tooth Sample 2	Ind. 12, Tooth Sample 1	Ind. 12, Tooth Sample 2	Ind. 13, Tooth Sample 1	Ind. 13, Tooth Sample 2	Ind. 14, Tooth Sample 1	Ind. 15, Tooth Sample 1	Ind. 16, Tooth Sample 1	Ind. 16, Tooth Sample 2	Ind. 17, Tooth Sample 1	Ind. 17, Tooth Sample 2	Ind. 18, Tooth Sample 1	Ind. 19, Tooth Sample 1	Ind. 20, Tooth Sample 1	Ind. 21, Tooth Sample 1	Ind. 21, Tooth Sample 2	Ind. 22, Tooth Sample 2	Ind. 23, Tooth Sample 1	Ind. 23, Tooth Sample 2	Ind. 24, Tooth Sample 1	Ind. 25, Tooth Sample 1	Ind. 26, Tooth Sample 1	Ind. 26, Tooth Sample 2	Ind. 27, Tooth Sample 1	Ind. 27, Tooth Sample 2	Ind. 28, Tooth Sample 1	Ind. 28, Tooth Sample 2	Ind. 29, Tooth Sample 1	Ind. 30, Tooth Sample 1	Ind. 30, Tooth Sample 2
	CJD-Op3-T02-P02-D/E	CJD-Op3-T02-P02-F	CJD-Op3-T02-P02-F	CJD-Op3-T02-P02-G	CJD-Op3-T02-P02-G	CJD-Op3-T02-P02-H	CJD-Op3-T02-P02-H	CJD-Op3-T02-P02-J	CJD-Op3-T02-P04-Cr1	CJD-Op3-T02-P04-Cr2	CJD-Op3-T02-P04-Cr2	CJD-Op3-T02-P04-Cr2	CJD-Op3-T02-P05	CJD-Op3-T02-P05	CJD-Op3-T02-P06	CJD-Op3-T02-P06	CJD-Op3-T02-P06	CJD-Op3-T02-P08	CJD-Op3-T02-P09	CJD-Op3-T02-P09	CJD-Op3-T02-P13	CJD-Op3-T02-P13	CJD-Op3-T16-Cran01	CJD-Op3-T16-Cran01	CJD-Op3-T16-Cran02	CJD-Op3-T16-Cran03	CJD-Op3-T16-Cran06	CJD-Op3-T16-Cran06	CJD-Op3-T16-Cran07	CJD-Op3-T16-Cran07	CJD-Op3-T16-Cran10	CJD-Op3-T16-Cran11	CJD-Op3-T16-Cran13	CJD-Op3-T16-Cran14	CJD-Op3-T16-Cran14	CJD-Op3-T16-Cran15	CJD-Op3-T16-Cran16	CJD-Op3-T16-Cran16	CJD-Op3-T16-Cran18	CJD-Op3-T16-H20	CJD-Op3-T41-Ind27	CJD-Op3-T41-Ind27	CJD-Op3-T43-Ind10	CJD-Op3-T43-Ind10	CJD-Op3-T66-Ind12	CJD-Op3-T66-Ind12	CJD-Op3-T89-Ind33	CJD-Op3-T94-Ind36	CJD-Op3-T94-Ind36
Mg24	2420.63	2388.06	2687.1	2796.58	2686.86	2557.82	2455.66	2682.38	3477.07	2309.75	3042.9	2316.84	2952.92	3638.41	2365.78	3654.88	2728.92	2236.85	2616.22	2348.27	2601.14	2730.32	3075.18	2642.74	2992.56	2817.03	3154.11	3096.83	2599.34	2972.36	2560.24	2689.56	2779.26	2913.3	3010.24	3114.43	2844.1	2909.32	2857.9	4232.54	2602.8	2647.56	2361.84	2377.6	2323.72	2636.51	2746.35	3013.88	3084.04
Al27	4.63923	5.25528	3.65153	2.50662	4.70429	2.04839	5.98406	7.20141	n/a	7.74954	n/a	3.41293	1.69716	n/a	1.78839	n/a	1.04711	3.48399	2.03599	2.74637	7.67292	3.66696	4.70782	16.2079	2.9386	7.22614	2.21744	1.32553	4.79411	1.16657	0.60691	1.37971	0.72521	4.33781	1.88	1.47871	3.69188	3.99388	10.8273	2.41401	4.88108	3.71153	3.54703	1.76043	2.59934	2.64475	2.36115	1.90214	n/a
Ca44	361797	383063	360305	363160	366829	365390	353660	342985	476164	362936	445402	357368	362707	401568	366418	418454	356998	344864	364273	351801	366527	377787	374811	366382	364588	360408	383910	372019	365262	374809	373483	369894	367282	372606	364415	389506	381412	361737	375194	557047	370796	377071	381800	369603	342577	373118	375220	372985	428474
V51	1.31918	1.23373	0.77216	1.0211	0.90611	0.95279	0.78379	1.04119	1.43068	1.55567	0.70166	0.41107	0.73519	0.63771	0.79969	1.17352	0.61273	0.70142	0.53424	0.68076	2.66037	2.88727	0.72122	0.7051	0.4015	0.94282	0.97769	0.49105	0.73211	0.80858	1.12168	0.73632	0.86803	0.62593	0.7333	0.67425	0.41941	0.28851	0.40491	1.1146	3.65032	1.71128	1.71074	1.05187	2.88973	0.6879	2.00252	2.01242	1.64534
Cr52	0.10881	0.07875	0.08483	0.08101	0.13631	0.06394	0.17097	0.09038	0.28967	0.02931	0.07364	0.00803	0.02162	0.05301	0.01453	0.03302	0.01729	0.06852	0.03084	0.0261	0.10486	0.02912	0.02069	0.01391	0.00388	0.03218	0.01434	-0.0013	-0.00102	0.0169	0.0026	0.07031	0.00924	0.00985	0.01536	-0.00425	0.0118	0.005	0.0062	0.01656	0.10526	0.21758	0.01024	0.02162	0.00346	0.01222	0.01136	0.00727	0.03291
Mn55	2.77221	2.45888	1.23143	1.68093	1.72158	1.01651	4.0492	2.0034	3.87298	3.82374	19.2985	1.08412	3.07706	16.8956	1.24348	3.34134	0.56968	3.5192	2.209	3.06441	6.98663	54.2114	0.86029	1.1022	3.90255	1.65436	0.85688	2.24975	1.27825	2.18799	1.33994	1.86334	1.77078	1.36085	1.42912	0.58535	3.78805	4.87046	3.62038	1.27283	1.25795	1.08336	8.30513	3.51932	0.57967	1.78761	2.30365	1.92762	3.09187
Fe56	9.54916	7.9142	7.60481	4.54793	9.83492	4.20047	9.62582	9.14792	21.0679	7.58317	8.7729	5.43121	3.19439	10.2795	3.16264	5.50929	2.57993	8.7667	3.83718	11.4427	7.79711	12.7231	9.58528	19.402	6.57839	13.8168	3.89439	6.97242	6.8993	8.7731	6.68738	3.46907	7.07114	7.06578	8.05682	4.74817	7.47424	9.11913	7.73095	6.24654	8.54596	9.72175	6.93603	4.33312	3.71734	6.10658	7.97965	4.84388	11.8914
Ni60	0.38397	0.42753	0.35996	0.29469	0.41352	0.31539	0.31385	0.33141	0.29448	0.30706	0.51412	0.32052	2.03896	0.73791	0.52345	0.41736	0.3718	0.4312	0.33592	0.35075	0.319	0.52615	0.35618	0.31007	0.31635	0.33691	0.31014	0.28764	0.29391	0.32032	0.29985	0.3461	0.31029	0.31093	0.29963	0.31152	0.32717	0.42916	0.34599	0.32703	0.31726	0.33699	0.28519	0.3134	0.30189	0.31938	0.27171	0.29961	0.29893
Cu63	0.9282	0.41492	0.63011	0.37179	1.26453	0.17847	0.86595	0.33673	1.67601	0.99268	0.40813	0.3369	0.28006	0.29179	0.36004	0.17887	0.19228	0.3189	0.21354	0.59233	1.43486	0.83749	0.23223	0.37625	0.35064	1.44467	0.34704	0.20623	0.43102	2.68635	0.95277	0.40132	0.65568	13.5313	4.51781	0.33292	0.35552	0.42512	0.54638	0.2504	0.82984	0.69325	8.9025	6.84117	0.2589	0.44316	0.35042	0.32439	0.5304
Zn66	131.407	166.253	101.685	104.27	97.7712	91.1739	128.475	109.833	174.649	155.429	184.532	136.966	70.448	110.379	130.784	55.8184	64.2202	123.134	137.225	112.019	104.378	117.886	143.35	143.287	158.7	107.43	70.1395	80.1671	143.421	86.6904	103.168	82.7049	64.6283	110.959	105.043	173.628	104.494	128.677	180.596	161.214	107.082	130.933	151.008	164.799	130.192	148.877	162.112	95.0545	159.814
Rb85	0.79339	0.69628	0.6673	0.54886	0.57845	0.53833	0.55716	0.53141	n/a	0.52367	n/a	0.54559	0.52154	n/a	0.52335	n/a	0.54963	0.55181	0.53897	0.59198	0.51793	0.49194	0.58355	0.52026	0.54241	0.53784	0.52809	0.48018	0.50141	0.50108	0.51147	0.50748	0.52366	0.50335	0.50693	0.51675	0.51148	0.54404	0.51674	0.56457	0.53121	0.53969	0.50825	0.49079	0.5054	0.51887	0.51056	0.51662	n/a
Sr88	248.517	240.584	376.124	229.844	405.244	219.179	337.65	307.477	367.519	409.045	514.593	398.133	270.459	381.402	263.968	420.094	301.56	287.942	243.558	303.3	305.785	380.213	385.128	345.773	253.021	224.394	228.975	333.615	252.61	334.619	258.254	159.689	196.975	290.944	379.874	286.747	222.988	243.864	255.366	308.452	332.558	335.323	339.898	397.376	192.445	311.798	263.807	164.087	429.937
Ba137	21.9939	9.81358	16.0033	13.7056	22.4849	17.0009	17.1595	7.72783	41.8305	13.6785	19.3392	6.35906	10.4368	12.0228	7.06476	22.3707	9.07098	9.29037	14.2629	10.636	29.973	26.2609	7.83065	8.31312	4.32873	13.172	12.4972	5.47742	12.9805	19.9605	14.5926	12.7354	24.4639	9.16489	11.8303	7.72308	8.26623	9.93226	7.50501	6.05301	15.8011	7.96997	11.1432	8.83335	10.9264	3.70968	5.21688	6.20319	7.49239
La139	0.08849	0.09708	0.04886	0.31664	0.19378	0.01541	0.12816	0.1442	1.49657	0.1925	0.34834	0.20546	0.0049	0.24484	0.09375	0.14419	0.00305	0.08545	0.04403	0.17329	0.09749	0.05303	0.0565	0.07073	0.1983	0.12436	0.04316	0.18151	0.03741	0.02086	0.12931	0.12178	0.01275	0.02308	0.04358	0.06885	0.21192	0.05273	0.13806	0.22777	0.02365	0.01178	0.24587	0.02725	0.02176	0.0594	0.0838	0.06307	0.16658
Ce140	0.07508	0.08273	0.02726	0.10271	0.08736	0.01548	0.05033	0.22601	0.95866	0.08592	0.14968	0.11331	0.00306	0.07358	0.06239	0.08902	0.00729	0.07916	0.04811	0.06817	0.12198	0.03991	0.01161	0.03104	0.02195	0.05372	0.00815	0.20521	0.01422	0.00541	0.04838	0.01953	0.00633	0.01954	0.01716	0.0199	0.04456	0.05531	0.05137	0.02604	0.01826	0.01226	0.13121	0.0152	0.02087	0.03751	0.09142	0.0288	0.09619
Pr141	0.0261	0.03031	0.01055	0.08232	0.0419	0.00448	0.0349	0.05937	0.45293	0.06374	0.078	0.05732	0.00079	0.06477	0.02184	0.03422	0.0009	0.02552	0.01071	0.04828	0.0299	0.01336	0.02139	0.02878	0.0679	0.04395	0.0129	0.05809	0.01634	0.00346	0.03671	0.03882	0.00324	0.00886	0.01216	0.02745	0.07426	0.01461	0.04401	0.07426	0.0063	0.00327	0.06175	0.0099	0.00783	0.01741	0.03241	0.0189	0.0535
Nd143	0.11504	0.14241	0.05289	0.39862	0.20029	0.01703	0.15841	0.27577	2.11929	0.29329	0.37096	0.28591	0.00734	0.30248	0.09954	0.15701	0.00208	0.13554	0.05106	0.24141	0.15036	0.07007	0.11146	0.14897	0.36039	0.21699	0.06723	0.27363	0.07537	0.02302	0.19807	0.18738	0.01562	0.04655	0.06742	0.13241	0.41012	0.07735	0.22236	0.3883	0.03095	0.01828	0.30203	0.04127	0.03198	0.08544	0.13669	0.09051	0.25248
Sm149	0.03074	0.03678	0.01172	0.11291	0.04795	0.00698	0.0437	0.07292	0.55166	0.08445	0.09214	0.07169	0.00076	0.08722	0.02906	0.04317	0.00182	0.03363	0.01385	0.06746	0.03807	0.02238	0.0343	0.03787	0.10504	0.05427	0.01856	0.07176	0.02844	0.00514	0.04955	0.05138	0.00334	0.01455	0.01649	0.03283	0.10707	0.01845	0.05882	0.10621	0.00779	0.00412	0.06345	0.01201	0.00762	0.02067	0.02863	0.02521	0.06355
Eu151	0.01337	0.01587	0.00622	0.04568	0.01705	0.00512	0.01814	0.02681	0.21067	0.03095	0.03897	0.03285	0.0011	0.03624	0.01323	0.01631	0.00302	0.01424	0.00722	0.02776	0.01637	0.01024	0.01485	0.01666	0.03999	0.02118	0.00735	0.0267	0.00988	0.00539	0.01989	0.02002	0.00467	0.00571	0.00779	0.01557	0.03987	0.00603	0.01867	0.042	0.00507	0.00208	0.02307	0.00612	0.0036	0.0081	0.01615	0.00818	0.02387
Eu153	0.01763	0.01599	0.00964	0.04891	0.01941	0.00528	0.01892	0.02837	0.20665	0.03337	0.03904	0.02902	0.00515	0.03676	0.01309	0.01846	0.00353	0.01271	0.00744	0.02579	0.02034	0.01429	0.01361	0.01367	0.03899	0.02183	0.00701	0.02958	0.01028	0.0071	0.02323	0.02141	0.00857	0.00587	0.00868	0.01558	0.0418	0.0082	0.0241	0.04498	0.00502	0.00262	0.02719	0.00508	0.00475	0.00747	0.01467	0.00973	0.02288
Gd157	0.04418	0.04865	0.01584	0.18636	0.05905	0.00691	0.05705	0.09372	0.66396	0.10706	0.15681	0.11003	0.00124	0.11917	0.04528	0.05177	-0.0008	0.04417	0.02122	0.08635	0.04129	0.02171	0.04732	0.03988	0.12495	0.06825	0.01761	0.09202	0.02789	0.00379	0.06887	0.06122	0.00408	0.01517	0.02117	0.04165	0.15258	0.02496	0.0768	0.15445	0.00877	0.00348	0.08742	0.01534	0.00895	0.02917	0.03651	0.03227	0.07445
Tb159	0.00717	0.00841	0.00256	0.03311	0.01132	0.00174	0.01047	0.01416	0.11179	0.01952	0.02674	0.01846	0.00047	0.02326	0.00857	0.00812	0.0002	0.00772	0.00386	0.0164	0.00785	0.00422	0.00692	0.0069	0.02065	0.01087	0.0039	0.01577	0.00456	0.00121	0.01135	0.00805	0.0007	0.00254	0.00367	0.00797	0.0253	0.00396	0.01193	0.02482	0.00157	0.00082	0.0132	0.00276	0.00162	0.00381	0.00721	0.00496	0.01281
Dy163	0.0442	0.05482	0.01741	0.27578	0.06678	0.01089	0.07159	0.09594	0.70755	0.13332	0.20201	0.14825	0.00146	0.17792	0.06608	0.06101	0.0018	0.04415	0.02985	0.12098	0.0493	0.02984	0.04803	0.04524	0.13345	0.07304	0.0247	0.10908	0.02895	0.00794	0.06916	0.06608	0.0074	0.01481	0.02783	0.05018	0.15531	0.02313	0.08539	0.16957	0.01201	0.00706	0.09307	0.01537	0.01033	0.02624	0.0489	0.02989	0.08558
Ho165	0.01026	0.01084	0.00472	0.06722	0.01499	0.00287	0.01724	0.01945	0.15568	0.02868	0.04796	0.03534	0.00051	0.04342	0.01816	0.0146	0.00023	0.01059	0.00821	0.02614	0.01127	0.00722	0.01019	0.00904	0.03059	0.01671	0.0061	0.02479	0.00578	0.00147	0.0165	0.01524	0.00161	0.00346	0.00647	0.00995	0.03582	0.00491	0.01811	0.04057	0.00241	0.00124	0.01973	0.00413	0.00193	0.00554	0.01058	0.00672	0.01756
Er166	0.03031	0.03169	0.01262	0.22734	0.04284	0.0084	0.04953	0.05628	0.44271	0.08966	0.15932	0.11395	0.00224	0.14108	0.05852	0.04329	0.0007	0.03002	0.02836	0.08663	0.03364	0.0214	0.03556	0.02641	0.08781	0.04311	0.0205	0.06708	0.01771	0.00537	0.04887	0.04444	0.00538	0.00991	0.02047	0.02748	0.1094	0.01452	0.06175	0.12956	0.00649	0.00379	0.06168	0.00954	0.00623	0.01624	0.0263	0.0192	0.05109
Tm169	0.00394	0.00468	0.00189	0.03255	0.00633	0.0012	0.00796	0.00812	0.06354	0.01263	0.02148	0.01616	0.00024	0.01945	0.0099	0.00612	0.00017	0.00365	0.00472	0.01233	0.00477	0.00291	0.00454	0.00347	0.01206	0.00582	0.00331	0.00953	0.00226	0.0007	0.00665	0.00579	0.00059	0.00158	0.00328	0.00452	0.01583	0.00174	0.00859	0.01748	0.00107	0.00039	0.00828	0.00211	0.00081	0.00273	0.004	0.00289	0.00745
Yb172	0.02287	0.02812	0.01126	0.21843	0.0432	0.00767	0.04532	0.04968	0.39742	0.08612	0.13529	0.09895	0.00141	0.12208	0.05955	0.03467	0.00128	0.02593	0.02948	0.07971	0.02578	0.01598	0.03271	0.02275	0.07418	0.04141	0.0196	0.05751	0.01649	0.00466	0.04675	0.0394	0.00439	0.01015	0.01649	0.02569	0.09519	0.0138	0.05104	0.10622	0.005	0.00317	0.04884	0.01279	0.00613	0.01427	0.02719	0.02087	0.0541
Lu175	0.00504	0.00431	0.00136	0.03468	0.00559	0.00094	0.00716	0.00658	0.06039	0.01157	0.02387	0.01655	0	0.02244	0.00948	0.00591	-2e-05	0.00429	0.00525	0.01186	0.00473	0.00298	0.0045	0.00326	0.0105	0.00621	0.00301	0.0085	0.00224	0.00083	0.00751	0.00631	0.00077	0.00128	0.00299	0.00328	0.01549	0.00164	0.00761	0.01855	0.00092	0.00044	0.0086	0.00125	0.00051	0.00263	0.00356	0.00212	0.00799
Pb208	0.07574	0.12069	0.08074	0.04112	0.0695	0.042	0.04792	0.08465	0.03286	0.04032	0.01246	0.03001	0.02325	0.02618	0.02569	0.01071	0.01797	0.0321	0.05756	0.07898	0.02434	0.02052	0.06658	0.06865	0.07812	0.05099	0.02261	0.02486	0.02454	0.01648	0.03522	0.11087	0.01608	0.03958	0.04567	0.04098	0.03379	0.03929	0.05041	0.04046	0.01789	0.02199	0.0383	0.03469	0.03557	0.0363	0.03654	0.01784	0.01523
Th232	0.01362	0.01458	0.01274	0.015	0.01228	0.01136	0.01478	0.02277	0.02531	0.01721	0.00338	0.01322	0.0113	0.00409	0.01223	0.00075	0.01145	0.01408	0.01325	0.01433	0.01393	0.01104	0.01324	0.01288	0.01254	0.0135	0.01203	0.01106	0.01188	0.01078	0.01162	0.01195	0.01119	0.01126	0.0113	0.01219	0.01381	0.01154	0.01218	0.01205	0.01166	0.01194	0.01203	0.01118	0.01208	0.01173	0.01471	0.01278	0.00173
U238	0.04205	0.01059	0.03642	0.03192	0.06174	0.02362	0.05662	0.01448	0.20351	0.01976	0.05645	0.01153	0.02181	0.02166	0.02018	0.02426	0.01449	0.01817	0.0135	0.01254	0.04359	0.01926	0.00956	0.0168	0.01617	0.02169	0.01463	0.00925	0.01589	0.03003	0.0118	0.0159	0.0277	0.01421	0.02119	0.00948	0.01093	0.01396	0.02581	0.02859	0.01076	0.01192	0.01991	0.01605	0.00798	0.00841	0.01033	0.0091	0.00194
Diagenetic evaluation using MTC (Maximum Treshold Concetraions) possible for human teeth. Values above 1 indicate some diagenetic alteration, for more detials see [101]:
V = 0.11	11.9925	11.2157	7.01964	9.28273	8.23736	8.66173	7.12536	9.46536	13.0062	14.1425	6.37873	3.737	6.68355	5.79736	7.26991	10.6684	5.57027	6.37655	4.85673	6.18873	24.1852	26.2479	6.55655	6.41	3.65	8.57109	8.88809	4.46409	6.65555	7.35073	10.1971	6.69382	7.89118	5.69027	6.66636	6.12955	3.81282	2.62282	3.681	10.1327	33.1847	15.5571	15.5522	9.56245	26.2703	6.25364	18.2047	18.2947	14.9576
Mn = 15.4	0.180014	0.159668	0.079963	0.109151	0.111791	0.0660071	0.262935	0.130091	0.251492	0.248295	1.25315	0.0703974	0.199809	1.09712	0.0807455	0.21697	0.0369922	0.228519	0.143442	0.198988	0.453677	3.52022	0.055863	0.0715714	0.253412	0.107426	0.0556416	0.146088	0.0830032	0.142077	0.0870091	0.120996	0.114986	0.0883669	0.0928	0.0380097	0.245977	0.316264	0.23509	0.0826513	0.0816851	0.0703481	0.539294	0.228527	0.0376409	0.116079	0.149588	0.12517	0.200771
Fe = 143	0.0667773	0.0553441	0.0531805	0.0318037	0.0687757	0.0293739	0.0673134	0.0639715	0.147328	0.0530292	0.061349	0.0379805	0.0223384	0.0718849	0.0221164	0.0385265	0.0180415	0.0613056	0.0268334	0.0800186	0.0545252	0.0889724	0.0670299	0.135678	0.0460027	0.096621	0.0272335	0.0487582	0.0482469	0.0613503	0.0467649	0.0242592	0.0494485	0.049411	0.0563414	0.033204	0.0522674	0.0637701	0.0540626	0.0436821	0.059762	0.0679843	0.0485037	0.0303015	0.0259954	0.0427034	0.0558017	0.0338733	0.0831568
La = 0.1	0.8849	0.9708	0.4886	3.1664	1.9378	0.1541	1.2816	1.442	14.9657	1.925	3.4834	2.0546	0.049	2.4484	0.9375	1.4419	0.0305	0.8545	0.4403	1.7329	0.9749	0.5303	0.565	0.7073	1.983	1.2436	0.4316	1.8151	0.3741	0.2086	1.2931	1.2178	0.1275	0.2308	0.4358	0.6885	2.1192	0.5273	1.3806	2.2777	0.2365	0.1178	2.4587	0.2725	0.2176	0.594	0.838	0.6307	1.6658
Ce = 0.12	0.625667	0.689417	0.227167	0.855917	0.728	0.129	0.419417	1.88342	7.98883	0.716	1.24733	0.94425	0.0255	0.613167	0.519917	0.741833	0.06075	0.659667	0.400917	0.568083	1.0165	0.332583	0.09675	0.258667	0.182917	0.447667	0.0679167	1.71008	0.1185	0.0450833	0.403167	0.16275	0.05275	0.162833	0.143	0.165833	0.371333	0.460917	0.428083	0.217	0.152167	0.102167	1.09342	0.126667	0.173917	0.312583	0.761833	0.24	0.801583
Nd = 0.058	1.98345	2.45534	0.911897	6.87276	3.45328	0.293621	2.73121	4.75466	36.5395	5.05672	6.39586	4.92948	0.126552	5.21517	1.71621	2.70707	0.0358621	2.3369	0.880345	4.16224	2.59241	1.2081	1.92172	2.56845	6.21362	3.74121	1.15914	4.71776	1.29948	0.396897	3.415	3.23069	0.26931	0.802586	1.16241	2.28293	7.07103	1.33362	3.83379	6.69483	0.533621	0.315172	5.20741	0.711552	0.551379	1.4731	2.35672	1.56052	4.3531
Yb = 0.021	1.08905	1.33905	0.53619	10.4014	2.05714	0.365238	2.1581	2.36571	18.9248	4.10095	6.44238	4.7119	0.0671429	5.81333	2.83571	1.65095	0.0609524	1.23476	1.40381	3.79571	1.22762	0.760952	1.55762	1.08333	3.53238	1.9719	0.933333	2.73857	0.785238	0.221905	2.22619	1.87619	0.209048	0.483333	0.785238	1.22333	4.53286	0.657143	2.43048	5.0581	0.238095	0.150952	2.32571	0.609048	0.291905	0.679524	1.29476	0.99381	2.57619
Th = 0.05	0.2724	0.2916	0.2548	0.3	0.2456	0.2272	0.2956	0.4554	0.5062	0.3442	0.0676	0.2644	0.226	0.0818	0.2446	0.015	0.229	0.2816	0.265	0.2866	0.2786	0.2208	0.2648	0.2576	0.2508	0.27	0.2406	0.2212	0.2376	0.2156	0.2324	0.239	0.2238	0.2252	0.226	0.2438	0.2762	0.2308	0.2436	0.241	0.2332	0.2388	0.2406	0.2236	0.2416	0.2346	0.2942	0.2556	0.0346
U = 0.05	0.841	0.2118	0.7284	0.6384	1.2348	0.4724	1.1324	0.2896	4.0702	0.3952	1.129	0.2306	0.4362	0.4332	0.4036	0.4852	0.2898	0.3634	0.27	0.2508	0.8718	0.3852	0.1912	0.336	0.3234	0.4338	0.2926	0.185	0.3178	0.6006	0.236	0.318	0.554	0.2842	0.4238	0.1896	0.2186	0.2792	0.5162	0.5718	0.2152	0.2384	0.3982	0.321	0.1596	0.1682	0.2066	0.182	0.0388
[truncated: 32 more columns]
