# Supplementary material for: Isotopic evidence of increased societal diversification in Pre-Columbian Panama
Source: PLoS One. 2025 Nov 6;20(11):e0335678. doi: 10.1371/journal.pone.0335678 (PMC12591407; doi:10.1371/journal.pone.0335678)
Supplement: S7 Table — Month and season recorded in case this may influence oxygen and deuterium isotope values. Oxygen isotope vales converted from VSMOW to VPDB using the equation proposed by [112]. (XLSX) [file pone.0335678.s013.xlsx]

## Sheet: S7T Water Isotopes
S7 Table. GPS coordinates and isotopes from river water samples in central Panama. Month and season recorded in case this may influence oxygen and deuterium isotope values. Oxygen isotope vales converted from VSMOW to VPDB using the equation proposed by [111].
Sample Designation	Month/Season	Latitude	Longitude	Elevation (masl)	87Sr/86Sr	Sr concentration (ppm)	δ18O (‰, vs VSMOW)	δ18O (‰, vs VPDB)	δD (‰, vs VSMOW)
CJD (LS-3) Water Sample 1	December (end of wet season)	7.96013	-80.3989	7.63541	0.704656	0.11235	-7.28132	-37.043	-46.928
CJD (LS-3) Water Sample 2	December (end of wet season)	7.96013	-80.3989	7.63541	0.704733	n/a	-7.42236	-37.1798	-47.5893
LS-10 Water Sample	December (end of wet season)	7.93828	-80.4435	25.2589	0.704717	0.109	-7.32832	-37.0886	-47.578
LS-15 Water Sample	December (end of wet season)	7.94421	-80.4658	27.2669	0.704692	0.108	-7.26864	-37.0307	-47.1911
Santa María Water Sample (near Sitio Sierra)	December (end of wet season)	8.12406	-80.6637	23.2966	0.703857	0.084	-7.28	-37.0417	-45.77
Aguadulce Creek	September (middle of wet season)	8.23872	-80.5396	~17	0.704988	0.19634	-6.8	-36.5761	-46.5
Rio Chico	September (middle of wet season)	8.32396	-80.5179	~10	0.703978	0.07587	-7.97	-37.7111	-53.8
Rio Grande Sample 1	December (end of wet season)	8.39694	-80.4963	11.9102	0.703901	0.097	-6.51	-36.2948	-39.59
Rio Grande Sample 2	September (middle of wet season)	8.42404	-80.5017	~22	0.70389	0.06818	-7.4	-37.1581	-50.13
