# Supplementary material for: Isotopic evidence of increased societal diversification in Pre-Columbian Panama
Source: PLoS One. 2025 Nov 6;20(11):e0335678. doi: 10.1371/journal.pone.0335678 (PMC12591407; doi:10.1371/journal.pone.0335678)
Supplement: S8 Table — (XLSX) [file pone.0335678.s014.xlsx]

## Sheet: S8T General Stats
S8 Table. General statistics for enamel and bone isotopes of humans from CJD.
87Sr/86Sr Dental Enamel
	Enamel Samples Total	Middle Ceramic Total	Middle Ceramic Female	Middle Ceramic Male	Middle Ceramic Child	Conte Total	Conte Female	Conte Male	Conte Child	Parita Total*	Parita Female	Parita Male	Parita Child
Number of Samples	84	45	11	17	17	16	10	6	-	23	7	9	6
Mean	0.7074	0.70747	0.70743	0.70761	0.70734	0.70746	0.70746	0.70745	-	0.70722	0.70702	0.70745	0.70701
s.d.	0.00039	0.00027	0.00033	0.00018	0.00024	0.00058	0.00051	0.00074	-	0.00037	0.00024	0.00016	0.00049
Max	0.70811	0.70801	0.70801	0.708	0.70777	0.70811	0.70811	0.70805	-	0.70782	0.70741	0.70761	0.70782
Min	0.70612	0.7068	0.70695	0.70735	0.7068	0.70612	0.70659	0.70612	-	0.70654	0.70681	0.70716	0.70654
Median	0.70743	0.70749	0.70741	0.7076	0.7073	0.70753	0.70733	0.70776	-	0.70729	0.70696	0.7075	0.70686
*Individual 40 is an adult of indeterminate sex. They are included in the total category.
δ18O Dental Enamel
	Enamel Samples Total	Middle Ceramic Total	Middle Ceramic Female (M1)	Middle Ceramic Female (Other Teeth)	Middle Ceramic Male (M1)	Middle Ceramic Male (Other Teeth)	Middle Ceramic Child (M1/Dec)	Middle Ceramic Child (Other Teeth)	Conte Total	Conte Female (M1)	Conte Female (Other Teeth)	Conte Male (M1)	Conte Male (Other Teeth)	Conte Child	Parita Total*	Parita Female (M1)	Parita Female (Other Teeth)	Parita Male (M1)	Parita Male (Other Teeth)	Parita Child (M1/Dec.)	Parita Child (Other Teeth)
Number of Samples	84	45	4	7	6	11	12	5	16	4	6	3	3	-	23	2	5	4	5	3	3
Mean	-6.46	-6.42	-6.52	-6.49	-6.39	-6.4	-6.35	-6.49	-6.78	-6.9	-6.71	-6.77	-6.79	-	-6.32	-6.68	-6.52	-6.28	-6.47	-5.92	-6.06
s.d.	0.402568	0.35	0.25	0.44	0.35	0.24	0.46	0.32	0.33	0.39	0.35	0.38	0.31	-	0.43	0.19	0.4	0.26	0.41	0.16	0.76
Max	-5.21	-5.21	-6.2	-5.99	-5.89	-5.95	-5.21	-6.18	-6.17	-6.32	-6.17	-6.33	-6.48	-	-5.26	-6.54	-6.02	-5.95	-6.06	-5.78	-5.26
Min	-7.19	-7.11	-6.82	-7.1	-6.81	-6.87	-7.11	-7.03	-7.17	-7.17	-7.05	-6.99	-7.09	-	-6.97	-6.81	-6.97	-6.54	-6.94	-6.09	-6.77
Median	-6.44	-6.39	-6.54	-6.39	-6.35	-6.39	-6.37	-6.37	-6.97	-7.05	-6.78	-6.98	-6.8	-	-6.21	-6.68	-6.56	-6.31	-6.45	-5.9	-6.15
*Individual 40 is an adult of indeterminate sex. They are included in the total category.
δ13C Dental Enamel
	Enamel Samples Total	Middle Ceramic Total	Middle Ceramic Female (M1)	Middle Ceramic Female (Other Teeth)	Middle Ceramic Male (M1)	Middle Ceramic Male (Other Teeth)	Middle Ceramic Child (M1/Dec)	Middle Ceramic Child (Other Teeth)	Conte Total	Conte Female (M1)	Conte Female (Other Teeth)	Conte Male (M1)	Conte Male (Other Teeth)	Conte Child	Parita Total*	Parita Female (M1)	Parita Female (Other Teeth)	Parita Male (M1)	Parita Male (Other Teeth)	Parita Child (M1/Dec.)	Parita Child (Other Teeth)
Number of Samples	84	45	4	7	6	11	12	5	16	4	6	3	3	-	23	2	5	4	5	3	3
Mean	-4.57	-4.32	-4.68	-4.27	-4.26	-3.76	-4.82	-4.21	-5.46	-4.54	-5.01	-5.88	-7.17	-	-4.43	-4.81	-4.7	-3	-3.6	-5.88	-5.88
s.d.	1.35	1.07	1.38	0.81	1.11	0.99	1.15	0.84	1.74	1.77	1.73	1.82	0.6	-	1.34	1.51	0.89	0.74	0.8	0.58	1.27
Max	-2.1	-2.1	-3.32	-3.2	-2.61	-2.1	-2.85	-3.1	-2.16	-2.16	-3.07	-3.98	-6.48	-	-2.3	-3.74	-3.73	-2.3	-2.63	-5.54	-4.58
Min	-7.6	-7.01	-5.95	-5.6	-6.07	-5.4	-7.01	-5	-7.6	-6.42	-7.04	-7.6	-7.59	-	-7.11	-5.87	-6.01	-4.05	-4.79	-6.55	-7.11
Median	-4.35	-4.2	-4.73	-4.35	-4.18	-3.87	-5.13	-4.3	-5.67	-4.79	-4.82	-6.05	-7.44	-	-4.28	-4.81	-4.35	-2.82	-3.5	-5.56	-5.94
*Individual 40 is an adult of indeterminate sex. They are included in the total category.
δ13C Bone Collagen
	Total Samples	Middle Ceramic Total	Middle Ceramic Female	Middle Ceramic Male	Middle Ceramic Child	Conte Total	Conte Female	Conte Male	Conte Child	Parita Total*	Parita Female	Parita Male	Parita Child
Number of Samples	42	21	7	6	8	7	5	2	-	14	5	4	4
Mean	-10.98	-10.16	-10.21	-9.7	-10.46	-11.79	-12.02	-11.19	-	-11.82	-12.02	-10.22	-13.47
s.d.	1.38	0.82	0.37	0.32	1.2	1.34	1.46	1.15	-	1.38	0.39	0.36	0.61
Max	-7.89	-7.89	-9.71	-9.28	-7.89	-9.87	-9.87	-10.37	-	-9.92	-11.57	-9.92	-13.11
Min	-14.38	-11.5	-10.59	-10.17	-11.5	-13.69	-13.69	-12.01	-	-14.38	-12.65	-10.74	-14.38
Median	-10.6	-10.08	-10.36	-9.68	-10.84	-11.98	-11.98	-11.19	-	-11.91	-11.94	-10.12	-13.2
*Individual 40 is an adult of indeterminate sex. They are included in the total category. Individuals 9, 26, and 31 were excluded as they did not meet preservation criteria.
δ15N Bone Collagen
	Total Samples	Middle Ceramic Total	Middle Ceramic Female	Middle Ceramic Male	Middle Ceramic Child	Conte Total	Conte Female	Conte Male	Conte Child	Parita Total*	Parita Female	Parita Male	Parita Child
Number of Samples	42	21	7	6	8	7	5	2	-	14	5	4	4
Mean	10.63	11.29	11.35	11.43	11.12	10.59	10.61	10.53	-	9.66	9.16	10.06	9.97
s.d.	1.23	1.01	0.44	0.78	1.5	1.21	0.83	2.45	-	0.89	0.12	0.82	1.4
Max	12.88	12.88	11.86	12.33	12.88	12.26	11.88	12.26	-	11.64	9.25	10.84	11.64
Min	8.79	9.06	10.45	10.33	9.06	8.79	9.56	8.79	-	8.8	9.03	9.17	8.8
Median	10.68	11.45	11.42	11.56	11.62	10.53	10.53	10.53	-	9.24	9.24	10.11	9.73
*Individual 40 is an adult of indeterminate sex. They are included in the total category. Individuals 9, 26, and 31 were excluded as they did not meet preservation criteria.
δ13C Bone Apatite
	Total Samples	Middle Ceramic Total	Middle Ceramic Female	Middle Ceramic Male	Middle Ceramic Child	Conte Total	Conte Female	Conte Male	Conte Child	Parita Total*	Parita Female	Parita Male	Parita Child
Number of Samples	42	21	7	6	8	7	5	2	-	14	5	4	4
Mean	-7.42	-6.81	-6.64	-6.97	-6.85	-8.09	-7.9	-8.58	-	-7.98	-7.98	-7.61	-8.52
s.d.	0.84	0.48	0.39	0.4	0.6	0.77	0.72	0.88	-	0.64	0.55	0.31	0.75
Max	-5.78	-5.78	-6.24	-6.46	-5.78	-6.87	-6.87	-7.96	-	-7.3	-7.44	-7.3	-7.76
Min	-9.38	-7.47	-7.18	-7.42	-7.47	-9.2	-8.78	-9.2	-	-9.38	-8.82	-8.03	-9.38
Median	-7.38	-6.96	-6.57	-7.06	-6.96	-8.13	-8.13	-8.58	-	-7.79	-7.81	-7.55	-8.47
*Individual 40 is an adult of indeterminate sex. They are included in the total category. Individuals 9, 26, and 31 were excluded as they did not meet preservation criteria.
