# Supplementary material for: Isotopic evidence of increased societal diversification in Pre-Columbian Panama
Source: PLoS One. 2025 Nov 6;20(11):e0335678. doi: 10.1371/journal.pone.0335678 (PMC12591407; doi:10.1371/journal.pone.0335678)
Supplement: S9 Table — M3 (“wisdom”) teeth excluded due to low number of samples. Each statistical test only includes one sample per individual. Significant differences (p < 0.05) demarcated in red. For significant values, see Dunn’s post hoc analysis at bottom of tables. (XLSX) [file pone.0335678.s015.xlsx]

## Sheet: S9 Table
S9 Table. Statistical tests comparing variance in sample groups. M3 ("wisdom") teeth excluded due to low number of samples. Each statistical test only includes one sample per individual. Significant differences (p < 0.05) demarcated in red. For significant values, see Dunn's post hoc analysis at bottom of tables.
Middle Ceramic						Conte						Parita
δ13Ccol	Group (n)	Test	Test Statistic	p value		δ13Ccol	Group (n)	Test	Test Statistic	p value		δ13Ccol	Group (n)	Test	Test Statistic	p value
	Fem (7)	Kruskal-Wallace	H (chi2) = 6.022	0.04923			Fem (5)	not enough samples					Fem (5)	Kruskal-Wallace	H (chi2) = 10.68	0.004793
	Male (6)		H (corrected for ties) = 6.022	(same for corrected)			Male (2)						Male (4)		H (corrected) = 10.68	(same for corrected)
	Child (8)												Child (4)
δ15Ncol	Group (n)	Test	Test Statistic	p value		δ15Ncol	Group (n)	Test	Test Statistic	p value		δ15Ncol	Group (n)	Test	Test Statistic	p value
	Fem (7)	Kruskal-Wallace	H (chi2) = 0.2451	0.8846			Fem (5)	not enough samples					Fem (5)	Kruskal-Wallace	H (chi2) = 2.047	0.3583
	Male (6)		H (corrected) = 0.2452	(same for corrected)			Male (2)						Male (4)		H (corrected) = 2.053	(same for corrected)
	Child (8)												Child (4)
δ13Cap	Group (n)	Test	Test Statistic	p value		δ13Cap	Group (n)	Test	Test Statistic	p value		δ13Cap	Group (n)	Test	Test Statistic	p value
	Fem (7)	Kruskal-Wallace	H (chi2) = 2.343	0.3094			Fem (5)	not enough samples					Fem (5)	Kruskal-Wallace	H (chi2) = 4.178	0.1224
	Male (6)		H (corrected) = 2.346	(same for corrected)			Male (2)						Male (4)		H (corrected) = 4.201	(same for corrected)
	Child (8)												Child (4)
87Sr/86Sren (dec/M1)	Group (n)	Test	Test Statistic	p value		87Sr/86Sren (dec/M1)	Group (n)	Test	Test Statistic	p value		87Sr/86Sren (dec/M1)	Group (n)	Test	Test Statistic	p value
	Fem (4)	Kruskal-Wallace	H (chi2) = 5.692	0.05808			Fem (4)	Mann-Whitney U	M-W U = 6	0.85968			Fem (2)	not enough samples in Fem (excluded)
	Male (6)		H (corrected) = 5.692	(same for corrected)			Male (3)		z = 0.17678				Male (4)	Mann-Whitney U (Male and Child)	M-W U = 0	0.05183
	Child (12)												Child (3)		z = 1.9445
87Sr/86Sren (C/P/M2)	Group (n)	Test	Test Statistic	p value		87Sr/86Sren (C/P/M2)	Group (n)	Test	Test Statistic	p value		87Sr/86Sren (C/P/M2)	Group (n)	Test	Test Statistic	p value
	Fem (5)	Kruskal-Wallace	H (chi2) = 2.051	0.3585			Fem (2)	not enough samples					Fem (3)	Kruskal-Wallace	H (chi2) = 3.822	0.1479
	Male (5)		H (corrected) = 2.051	(same for corrected)			Male (1)						Male (3)		H (corrected) = 3.822	(same for corrected)
	Child (4)												Child (3)
δ18Oen (dec/M1)	Group (n)	Test	Test Statistic	p value		δ18Oen (dec/M1)	Group (n)	Test	Test Statistic	p value		δ18Oen (dec/M1)	Group (n)	Test	Test Statistic	p value
	Fem (4)	Kruskal-Wallace	H (chi2) = 1.133	0.5672			Fem (4)	Mann-Whitney U	M-W U = 3	0.37676			Fem (2)	not enough samples in Fem (excluded)
	Male (6)		H (corrected) = 1.134	(same for corrected)			Male (3)		z = 0.88388				Male (4)	Mann-Whitney U (Male and Child)	M-W U = 1	0.11161
	Child (12)												Child (3)		z = 1.591
δ18Oen (C/P/M2)	Group (n)	Test	Test Statistic	p value		δ18Oen (C/P/M2)	Group (n)	Test	Test Statistic	p value		δ18Oen (C/P/M2)	Group (n)	Test	Test Statistic	p value
	Fem (5)	Kruskal-Wallace	H (chi2) = 0.2229	0.8943			Fem (2)	not enough samples					Fem (3)	Kruskal-Wallace	H (chi2) = 0.08889	0.9565
	Male (5)		H (corrected) = 0.2233	(same for corrected)			Male (1)						Male (3)		H (corrected) = 0.08889	(same for corrected)
	Child (4)												Child (3)
δ13Cen (dec/M1)	Group (n)	Test	Test Statistic	p value		δ13Cen (dec/M1)	Group (n)	Test	Test Statistic	p value		δ13Cen (dec/M1)	Group (n)	Test	Test Statistic	p value
	Fem (4)	Kruskal-Wallace	H (chi2) = 0.6621	0.7182			Fem (4)	Mann-Whitney U	M-W U = 4	0.59588			Fem (2)	not enough samples in Fem (excluded)
	Male (6)		H (corrected) = 0.6621	(same for corrected)			Male (3)		z = 0.53033				Male (4)	Mann-Whitney U (Male and Child)	M-W U = 0	0.05183
	Child (12)												Child (3)		z = 1.9445
δ13Cen (C/P/M2)	Group (n)	Test	Test Statistic	p value		δ13Cen (C/P/M2)	Group (n)	Test	Test Statistic	p value		δ13Cen (C/P/M2)	Group (n)	Test	Test Statistic	p value
	Fem (5)	Kruskal-Wallace	H (chi2) = 2.60	0.2718			Fem (2)	not enough samples					Fem (3)	Kruskal-Wallace	H (chi2) = 3.467	0.1767
	Male (5)		H (corrected) = 2.606	(same for corrected)			Male (1)						Male (3)		H (corrected) = 3.467	(same for corrected)
	Child (4)												Child (3)
Dunn's post-hoc analysis for δ13Ccol, using Bonferroni corrected p values (reduces risk of Type 1 errors/false positives):												Dunn's post-hoc analysis for δ13Ccol, using Bonferroni corrected p values (reduces risk of Type 1 errors/false positives):
	Corrected p value	Uncorrected p value											Corrected p value	Uncorrected p value
Female x Male	0.4143	0.1381										Female x Male	0.2549	0.08498
Female x Child	1	0.336										Female x Child	0.2549	0.08498
Male x Child	0.04291	0.0143										Male x Child	0.003247	0.001082
