# Supplementary material for: Isotopic evidence of increased societal diversification in Pre-Columbian Panama
Source: PLoS One. 2025 Nov 6;20(11):e0335678. doi: 10.1371/journal.pone.0335678 (PMC12591407; doi:10.1371/journal.pone.0335678)
Supplement: S10 Table — (XLSX) [file pone.0335678.s016.xlsx]

## Sheet: S10T PCA1vPCA2
S10 Table. Calculation of SIBER analysis between PCA1 and PCA2.
	Middle Ceramic	Conte	Parita
TA	10.2493	13.1939	12.1173	Total convex hull area
SEA	2.22563	4.69286	3.99823	Ellipse area
SEAc (permil^2), 40%	2.27739	5.02806	4.19815	*Ellipse area corrected for sample size, 40% of the data
SEAc (permil^2), 95%				*Ellipse area corrected for sample size, 95% of the data
SEAb mean 40%	2.33778	5.14499	4.22863	Bayesian mean, 40% data
SEAb mean 95%	13.7099	30.1728	24.7988	Bayesian mean, 95% data
SEAb mean 40% low	1.67772	2.83337	2.42202	Bayesian 95 credible intervals for the mean SEAb for 40% of the data
SEAb mean 40% high	2.95652	7.14961	5.9717	Bayesian 95 credible intervals for the mean SEAb for 40% of the data
SEAb mean 95% low	9.83846	16.7864	13.8134	Bayesian 95 credible intervals for the mean SEAb for 95% of the data
SEAb mean 95% high	17.3294	41.9379	35.0227	Bayesian 95 credible intervals for the mean SEAb for 95% of the data
Comaprisons:	equal-tailed credible intervals
Middle - Conte
>	bayes_compare(bayes40.overlap[,1],	bayes40.overlap[,2])
	mean_diff	hdi_low	hdi_high	P_gt0	P_lt0
lower	-2.85186	-5.61108	-0.341154	0.01	0.99
>	bayes_compare(bayes95.overlap[,1],	bayes95.overlap[,2])
	mean_diff	hdi_low	hdi_high	P_gt0	P_lt0
lower	-16.7247	-32.9061	-2.00069	0.01	0.99
Middle - Parita
>	bayes_compare(bayes40.overlap[,1],	bayes40.overlap[,2])
	mean_diff	hdi_low	hdi_high	P_gt0	P_lt0
lower	-1.99162	-4.8788	-0.563089	0	1
>	bayes_compare(bayes95.overlap[,1],	bayes95.overlap[,2])
	mean_diff	hdi_low	hdi_high	P_gt0	P_lt0
lower	-11.6798	-28.6117	-3.30223	0	1
Conte - Parita
>	bayes_compare(bayes40.overlap[,1],	bayes40.overlap[,2])
	mean_diff	hdi_low	hdi_high	P_gt0	P_lt0
lower	1.03118	-1.58658	4.34767	0.76	0.24
>	bayes_compare(bayes95.overlap[,1],	bayes95.overlap[,2])
	mean_diff	hdi_low	hdi_high	P_gt0	P_lt0
lower	6.04732	-9.30447	25.4968	0.76	0.24
